# Supplementary material for: ACE2 overexpressing mesenchymal stem cells alleviates COVID-19 lung injury by inhibiting pyroptosis
Source: iScience. 2022 Mar 10;25(4):104046. doi: 10.1016/j.isci.2022.104046 (PMC8907105; doi:10.1016/j.isci.2022.104046)
Supplement: Table S1. Statistical report, related to all the figures and STAR methods [file mmc2.xlsx]

## Sheet: Sheet1
Supplementary Table 1: Statistical Report Related to STAR Methods and all the figures.
		TEST USED	Animal		DESCRIPTIVE STATS (AVERAGE, VARIANCE)		P VALUE	DEGREE OF FREEDOM & F/t/z/R/ETC VALUE
Figure NUMBER		WHICH TEST	EXACT VALUE	DEFINED	Mean	SD	EXACT VALUE	VALUE
Figure 1B		t test	4,4	AT-Ⅱ, AT-Ⅱ-S	4h: 0.13095; 0.121175 12h: 0.1953; 0.15995 36h: 0.528525; 0.2584 60h: 2.307275; 1.11655 84h: 3.511875; 2.758425	4h: 0.002461; 0.002087 12h: 0.013676; 0.004435 36h: 0.024934; 0.015479 60h: 0.237705; 0.1455301 84h: 0.108552; 0.387154	P=0.0218 P=0.0244 P=0.0003 P=0.0001 P=0.0222	t=4.398 df=3 t=4.212 df=3 t=19.57 df=3 t=8.544 df=6 t=4.364 df=3
Figure 1C		t test	4,4	Beas-2B, Beas-2B-S	4h: 0.15455; 0.14715 12h: 0.202975; 0.14735 36h: 0.30275; 0.20825 60h: 0.5021; 0.3871 84h: 0.82135; 0.703925	4h: 0.002517; 0.003097 12h: 0.0155; 0.008335 36h: 0.015647; 0.005394 60h: 0.050163; 0.036943 84h: 0.060709; 0.045402	P=0.0134 P=0.0007 P=0.0007 P=0.0658 P=0.0589	t=5.257 df=3 t=14.29 df=3 t=14.62 df=3 t=2.837 df=3 t=2.974 df=3
Figure 1D		t test	2,2	AT-Ⅱ, AT-Ⅱ-S	11.47667 17.74333	0.81025 1.20941	P<0.0001	t=10.54, df=10
Figure 1E		t test	2,2	Beas-2B, Beas-2B-S	6.668333 26.686666	1.515552 5.482961	P<0.0001	t=8.620 df=10
Figure 2A		t test	3,3	AT-Ⅱ, AT-Ⅱ-S	TNFα: 1; 1.2433416 IL-8: 1; 8.399528 IL-1β: 1; 6.573618 IL-18: 1; 6.683237	TNFα: 0.091383; 0.082253 IL-8: 0.052612; 0.716027 IL-1β: 0.112243; 0.580691 IL-18: 0.130983; 1.288621	P=0.0266 P<0.0001 P<0.0001 P=0.0016	t=3.428 df=4 t=17.85 df=4 t=16.32 df=4 t=7.600 df=4
Figure 2A		t test	3,3	AT-Ⅱ, AT-Ⅱ-S	GSDMD: 1; 1.474827 CASP-1: 1; 12.60247 CASP-4: 1; 2.016642 ASC: 1; 2.313284 AIM2: 1; 16.70514 NLRP3: 1; 3.671696 NLRC4: 1; 2.28581 NLRP6: 1; 1.952487	GSDMD: 0.064259; 0.187749 CASP-1: 0.047718; 1.408027 CASP-4: 0.320345; 0.071419 ASC: 0.103468; 0.0187 AIM2: 0.111821; 1.09383 NLRP3: 0.015416; 0.589602 NLRC4: 0.028935; 0.132237 NLRP6: 0.151558; 0.094604	P=0.0143 P=0.0001 P=0.0058 P<0.0001 P<0.0001 P=0.0014 P<0.0001 P=0.0008	t=4.144 df=4 t=14.26 df=4 t=5.365 df=4 t=21.63 df=4 t=24.74 df=4 t=7.846 df=4 t=16.45 df=4 t=9.234 df=4
Figure 2B		t test	3,3	Beas-2B, Beas-2B-S	TNFα: 1; 7.551253 IL-8: 1; 4.090201 IL-1β: 1; 4.013846 IL-18: 1; 6.367313 GSDMD: 1; 3.408703 CASP-1: 1; 7.273579 CASP-4: 1; 5.676657 ASC: 1; 4.548061 AIM2: 1; 7.15753 NLRP3: 1; 41.71821 NLRC4: 1; 19.98602 NLRP6: 1; 9.89031	TNFα: 0.085509; 0.797363 IL-8: 0.00444; 0.422795 IL-1β: 0.039197; 0.777079 IL-18: 0.123161; 1.630973 GSDMD: 0.069242; 0.289928 CASP-1: 0.082094; 0.947721 CASP-4: 0.068977; 1.018152 ASC: 0.048703; 0.543817 AIM2: 0.053932; 0.153529 NLRP3: 0.059065; 0.760022 NLRC4: 0.040146; 1.633941 NLRP6: 0.065694; 0.284453	P=0.0001 P=0.0002 P=0.0026 P=0.0047 P=0.0002 P=0.0003 P=0.0014 P=0.0004 P<0.0001 P<0.0001 P<0.0001 P<0.0001	t=14.15 df=4 t=12.66 df=4 t=6.709 df=4 t=5.684 df=4 t=14.00 df=4 t=11.42 df=4 t=7.938 df=4 t=11.26 df=4 t=65.54 df=4 t=92.52 df=4 t=20.12 df=4 t=52.74 df=4
Figure 2C		t test	3,3	AT-Ⅱ, AT-Ⅱ-S	TNFα: 1; 3.631599 IL-6: 1; 3.527149 IL-8: 1; 2.720341 IL-1β: 1; 2.914702 IL-18: 1; 4.87696 GSDMD: 1; 3.527935 CASP-1: 1; 12.60247 CASP-4: 1; 1.383155 AIM2: 1; 2.939577 NLRP3: 1; 22.83207 NLRC4: 1; 9.716004 NLRP6: 1; 4.267169	TNFα: 0.048211; 0.199868 IL-6: 0.113789; 0.178569 IL-8: 0.139835; 0.103684 IL-1β: 0.073392; 0.597364 IL-18: 0.068218; 0.836214 GSDMD: 0.027661; 0.375618 CASP-1: 0.047718; 1.408029 CASP-4: 0.174588; 0.071226 AIM2: 0.109095; 0.284123 NLRP3: 0.090082; 1.363982 NLRC4: 0.331545; 0.656057 NLRP6: 0.022708; 0.296343	P<0.0001 P<0.0001 P<0.0001 P=0.0053 P=0.0013 P=0.0003 P=0.0001 P=0.0245 P<0.0001 P<0.0001 P<0.0001 P<0.0001	t=22.17 df=4 t=20.67 df=4 t=42.86 df=4 t=5.510 df=4 t=8.004 df=4 t=11.63 df=4 t=14.26 df=4 t=3.520 df=4 t=11.04 df=4 t=27.66 df=4 t=20.54 df=4 t=19.04 df=4
Figure 2D		t test	3,3	Beas-2B, Beas-2B-S	IL-6: 1; 3.774677 IL-18: 1; 1.736463 GSDMD: 1; 2.027048 CASP-1: 1; 2.258174 CASP-4: 1; 2.773473 NLRP1: 1; 1.797362 NLRP3: 1; 1.988899 NLRC4: 1; 6.54786 NLRP6: 1; 1.916413	IL-6: 0.122862; 0.095189 IL-18: 0.017461; 0.18229 GSDMD: 0.457288; 0.25946 CASP-1: 0.054834; 0.175197 CASP-4: 0.04266; 0.35606 NLRP1: 0.188418; 0.355147 NLRP3: 0.079240; 0.559702 NLRC4: 0.054915; 0.803862 NLRP6: 0.040848; 0.139359	P<0.0001 P=0.0185 P=0.0277 P=0.0003 P=0.001 P=0.0264 P=0.0388 P=0.0003 P=0.0004	t=30.92 df=4 t=3.840 df=4 t=3.383 df=4 t=11.87 df=4 t=8.566 df=4 t=3.435 df=4 t=3.030 df=4 t=11.93 df=4 t=10.93 df=4
Figure 3B		t test	3,3	GFP-MSCs, ACE2-MSCs	30 min: 244; 5436.333 60 min: 324; 6642.333 90 min: 436.3333; 7321.333 120 min: 540.6667; 7598	30 min: 48.38388; 142.6055 60 min: 25.94224; 170.1656 90 min: 20.40425; 198.8601 120 min: 22.00757; 136.011	P=0.0004 P=0.0003 P=0.0003 P=0.0001	t=49.60 df=2 t=60.97 df=2 t=58.31 df=2 t=96.88 df=2
Figure 3C		t test	3,3	GFP-MSCs, ACE2-MSCs	30 min: 278.6667; 845.3333 60 min: 299; 1072.667 90 min: 311.3333; 1391.333 120 min: 318.6667; 1702.667	30 min: 20.50203; 20.74448 60 min: 10.44031; 52.04165 90 min: 19.55335; 39.62743 120 min: 20.50203; 28.57155	P=0.0003 P=0.0017 P=0.0007 P=0.0003	t=55.90 df=2 t=24.40 df=2 t=38.08 df=2 t=55.30 df=2
Figure 3D		t test	3,3,3,3	AT-Ⅱ-GFP, AT-Ⅱ-ACE2	AT-Ⅱ TNFα: 1; 0.869417 IL1β: 1; 0.565945 IL-6: 1; 1.291147 IL-8: 1; 1.040173 IL-18: 1; 0.437072 GSDMD: 1; 0.869384 CASP-1: 1; 0.658845 CASP-4: 1; 0.853755 ASC: 1; 0.606927 AIM2: 1; 0.877198 NLRP1: 1; 1.185417 NLRP3: 1; 0.417729 NLRC4: 1; 0.882763 NLRP6: 1; 0.724165	AT-Ⅱ TNFα: 0.038321; 0.050776 IL1β: 0.112243; 0.029336 IL-6: 0.031769; 0.008708 IL-8: 0.045592; 0.304514 IL-18: 0.076834; 0.015747 GSDMD: 0.007543; 0.042831 CASP-1: 0.047718; 0.068557 CASP-4: 0.032258; 0.072229 ASC: 0.039454; 0.012668 AIM2: 0.067136; 0.015836 NLRP1: 0.069512; 0.131508 NLRP3: 0.063764; 0.005358 NLRC4: 0.016046; 0.054255 NLRP6: 0.090226; 0.014846	AT-Ⅱ: P=0.0237 P=0.0029 P=0.0001 P=0.8323 P=0.0002 P=0.0065 P=0.0021 P=0.0328 P< 0.0001 P=0.0368 P=0.2222 P< 0.0001 P=0.023 P=0.064	AT-Ⅱ: t=3.555 df=4 t=6.480 df=4 t=15.31 df=4 t=0.2260 df=4 t=12.43 df=4 t=5.202 df=4 t=7.074 df=4 t=3.202 df=4 t=16.43 df=4 t=3.084 df=4 t=1.750 df=2 t=15.76 df=4 t=3.589 df=4 t=5.225 df=4
Figure 3D		t test	3,3,3,3	AT-Ⅱ-S-GFP, AT-Ⅱ-S-ACE2	AT-Ⅱ-S TNFα: 5.201735; 0.610468 IL-1β: 6.573618; 0.945891 IL-6: 3.381319; 0.438749 IL-8: 5.897073; 0.382255 IL-18: 1.876954; 0.22171 GSDMD: 5.839454; 0.826223 CASP-1: 12.60247; 1.352276 CASP-4: 7.368446; 0.93663 ASC: 4.935097; 0.595569 AIM2: 5.320898; 0.783042 NLRP1: 7.485566; 0.63635 NLRP3: 2.71286; 0.426455 NLRC4: 3.55387; 0.526138 NLRP6: 7.46273; 1.182472	AT-Ⅱ-S TNFα: 0.122287; 0.040065 IL-1β: 0.580691; 0.081938 IL-6: 0.646525; 0.035487 IL-8: 0.070155; 0.063349 IL-18: 0.23939; 0.013946 GSDMD: 0.437077; 0.032503 CASP-1: 1.408029; 0.029424 CASP-4: 0.560599; 0.043771 ASC: 0.105877; 0.147285 AIM2: 0.417516; 0.0666 NLRP1: 0.992667; 0.014088 NLRP3: 0.396725; 0.015518 NLRC4: 0.173276; 0.051151 NLRP6: 0.783983; 0.052778	AT-Ⅱ-S: P<0.0001 P<0.0001 P=0.0014 P<0.0001 P<0.0001 P<0.0001 P=0.0002 P<0.0001 P<0.0001 P<0.0001 P=0.0003 P=0.0006 P<0.0001 P<0.0001	AT-Ⅱ-S: t=61.80 df=4 t=16.62 df=4 t=7.871 df=4 t=101.1 df=4 t=11.96 df=4 t=19.81 df=4 t=13.84 df=4 t=19.81 df=4 t=41.44 df=4 t=18.59 df=4 t=11.95 df=4 t=9.975 df=4 t=29.03 df=4 t=13.84 df=4
Figure 3E		t test	3,3,3,3	Beas-2B-GFP, Beas-2B-ACE2	Beas-2B TNF α: 1; 0.355951 IL10: 1; 0.249785 IL6: 1; 0.483035 IL8: 1; 0.672398 IL18: 1; 0.600841 GSDMD: 1; 0.506686 CASP-1: 1; 0.648933 ASC: 1; 0.578298 AIM2: 1; 0.418522 NLRP1: 1; 0.505341 NLRP3: 1; 0.404187 NLRP6: 1; 0.311506	Beas-2B TNF α: 0.018774; 0.039705 IL10: 0.069945; 0.005368 IL6: 0.122862; 0.019121 IL8: 0.092734; 0.020664 IL18: 0.167091; 0.070418 GSDMD: 0.058043; 0.042225 CASP-1: 0.150453; 0.03624 ASC: 0.143696; 0.001508 AIM2: 0.098911; 0.022069 NLRP1: 0.041692; 0.027357 NLRP3: 0.018713; 0.023516 NLRP6: 0.048546; 0.004885	Beas-2B: P<0.0001 P<0.0001 P=0.002 P=0.0039 P=0.0189 P=0.0003 P=0.0171 P=0.0071 P=0.0006 P<0.0001 P<0.0001 P<0.0001	Beas-2B: t=25.40 df=4 t=18.52 df=4 t=7.201 df=4 t=5.972 df=4 t=3.813 df=4 t=11.90 df=4 t=3.929 df=4 t=5.083 df=4 t=9.938 df=4 t=17.18 df=4 t=34.34 df=4 t=24.44 df=4
Figure 3E		t test	3,3,3,3	Beas-2B-S-GFP, Beas-2B-S-ACE2	Beas-2B-S TNF α: 0.965785; 0.719791 IL10: 1.541397; 1.122447 IL6: 3.774677; 2.213379 IL8: 0.807826; 0.554518 IL18: 1.351023; 0.819972 GSDMD: 1.018621; 0.259396 CASP-1: 0.739956; 0.561275 ASC: 1.251143; 0.600882 AIM2: 1.348593; 1.150347 NLRP1: 2.379345; 1.76855 NLRP3: 1.242851; 0.261296 NLRP6: 1.311966; 0.740186	Beas-2B-S TNF α: 0.07137; 0.040288 IL10: 0.036136; 0.1201 IL6: 0.095189; 0.030143 IL8: 0.073997; 0.031606 IL18: 0.030111; 0.076901 GSDMD: 0.003882; 0.013985 CASP-1: 0.013768; 0.044071 ASC: 0.067547; 0.020154 AIM2: 0.083341; 0.089033 NLRP1: 0.028211; 0.17321 NLRP3: 0.026353; 0.004375 NLRP6: 0.114115; 0.072398	Beas-2B-S: P=0.0065 P=0.0044 P<0.0001 P=0.0055 P=0.0004 P<0.0001 P=0.0026 P<0.0001 P=0.048 P=0.0038 P<0.0001 P=0.0018	Beas-2B-S: t=5.199 df=4 t=5.786 df=4 t=27.08 df=4 t=5.453 df=4 t=11.14 df=4 t=90.60 df=4 t=6.703 df=4 t=15.98 df=4 t=2.816 df=4 t=6.028 df=4 t=63.64 df=4 t=7.328 df=4
Figure 4C	Edema	one-way ANOVA	5,5,5	Adult ACE2 mice (8-10 weeks)	0.9833332; 2.353809; 3.211111	0.566421; 0.62035; 0.638768	P = 0.0003	F (2, 12) = 17.01
Figure 4C	Inflammatory cell exudation	one-way ANOVA	5,5,5	Adult ACE2 mice (8-10 weeks)	0.4166666; 1.823809; 2.266667	0.448764; 0.567346; 0.480162	P = 0.0002	F (2, 12) = 18.57
Figure 4C	hemorrhage	one-way ANOVA	5,5,5	Adult ACE2 mice (8-10 weeks)	0.3; 0.65381; 2.994444	0.298142; 0.395953; 0.579485	P < 0.0001	F (2, 12) = 55.31
Figure 4C	Hyaline membrane	one-way ANOVA	5,5,5	Adult ACE2 mice (8-10 weeks)	0.3666666; 0.696667; 2.585714	0.247207; 0.387729; 1.221106	P = 0.0011	F (2, 12) = 12.63
Figure 4D	TNFα	one-way ANOVA	4,4,3	Adult ACE2 mice (8-10 weeks)	1; 3.092916; 6.789085	0.05209; 2.881005; 1.908895	P = 0.0164	F (2, 8) = 7.185
Figure 4D	INF-γ	one-way ANOVA	4,4,3	Adult ACE2 mice (8-10 weeks)	1; 1.612669; 12.34374	0.242144; 1.161435; 7.154371	P = 0.0067	F (2, 8) = 10.00
Figure 4D	IL-4	one-way ANOVA	4,4,3	Adult ACE2 mice (8-10 weeks)	1; 1.240863; 3.815396	0.296523; 0.122478; 0.629183	P < 0.0001	F (2, 8) = 58.02
Figure 4D	IL-6	one-way ANOVA	4,4,3	Adult ACE2 mice (8-10 weeks)	1; 1.423609; 15.71824	0.315001; 1.179174; 11.55871	P = 0.0191	F (2, 8) = 6.765
Figure 4D	IL-10	one-way ANOVA	4,4,3	Adult ACE2 mice (8-10 weeks)	1; 1.829074; 6.561007	0.610132; 0.812634; 3.321235	P = 0.0079	F (2, 8) = 9.406
Figure 4D	IL-12	one-way ANOVA	4,4,3	Adult ACE2 mice (8-10 weeks)	1; 0.987097; 5.420159	0.479401; 0.447634; 2.211863	P = 0.0018	F (2, 8) = 15.44
Figure 4D	IL-13	t test	4,4,3	Adult ACE2 mice (8-10 weeks)	1; 0.132186; 2.2349	1.611587; 0.087141; 2.162468	P=0.4225 P=0.0002	t=0.8732 df=5 t=2.011 df=5
Figure 4D	IL-15	one-way ANOVA	4,4,3	Adult ACE2 mice (8-10 weeks)	1; 1.761302; 4.623374	0.295839; 1.059252; 1.579055	P = 0.0048	F (2, 8) = 11.19
Figure 4D	IL-17	one-way ANOVA	4,4,3	Adult ACE2 mice (8-10 weeks)	1; 0.530601; 7.688963	1.002069; 0.342179; 4.491927	P = 0.0075	F (2, 8) = 9.610
Figure 4D	CCL2	one-way ANOVA	4,4,3	Adult ACE2 mice (8-10 weeks)	1; 1.248776; 15.2969	0.330177; 0.582131; 10.12321	P = 0.0105	F (2, 8) = 8.499
Figure 4D	CXCL10	one-way ANOVA	4,4,3	Adult ACE2 mice (8-10 weeks)	1; 1.005438; 15.97253	0.377858; 0.395535; 7.9037	P = 0.0018	F (2, 8) = 15.54
Figure 4D	IL-1β	one-way ANOVA	4,4,3	Adult ACE2 mice (8-10 weeks)	1; 2.100233; 10.29031	0.288411; 1.765838; 1.856351	P < 0.0001	F (2, 8) = 41.00
Figure 4D	IL-18	one-way ANOVA	4,4,3	Adult ACE2 mice (8-10 weeks)	1; 1.360273; 4.144016	0.303343; 0.762029; 1.278437	P = 0.0021	F (2, 8) = 14.70
Figure 4E	GSDMD	one-way ANOVA	4,4,3	Adult ACE2 mice (8-10 weeks)	1; 2.058659; 4.675524	0.100091; 1.379914; 1.400472	P = 0.0069	F (2, 8) = 9.866
Figure 4E	CASP-1	one-way ANOVA	4,4,3	Adult ACE2 mice (8-10 weeks)	1; 1.448119; 7.999381	0.215722; 0.793198; 4.566126	P = 0.0084	F (2, 8) = 9.199
Figure 4E	CASP-4	one-way ANOVA	4,4,3	Adult ACE2 mice (8-10 weeks)	1; 1.348893; 4.912888	0.162676; 0.703019; 1.038788	P = 0.0001	F (2, 8) = 33.05
Figure 4E	ASC	one-way ANOVA	4,4,3	Adult ACE2 mice (8-10 weeks)	1; 0.987274; 4.80802	0.616938; 0.460322; 0.699369	P < 0.0001	F (2, 8) = 46.08
Figure 4E	AIM2	one-way ANOVA	4,4,3	Adult ACE2 mice (8-10 weeks)	1; 1.169329; 4.660223	0.3456; 0.531161; 1.291041	P = 0.0004	F (2, 8) = 24.64
Figure 4E	NLRP3	one-way ANOVA	4,4,3	Adult ACE2 mice (8-10 weeks)	1; 1.515381; 5.585777	0.212226; 0.880802; 1.283978	P = 0.0002	F (2, 8) = 28.75
Figure 4E	NLRC4	one-way ANOVA	4,4,3	Adult ACE2 mice (8-10 weeks)	1; 1.366082; 3.563737	0.213122; 1.054898; 0.24251	P = 0.0024	F (2, 8) = 14.07
Figure 5B		t test	6,6,6,6,6	Adult ACE2 mice (8-10 weeks)	12h: 46.61; 67.41333 24h: 103.49; 145.36 36h: 78.473333; 81.63333 60h: 29.493333; 25.01667 84h: 2.8966667; 4.871667	12h: 10.62249; 8.863035 24h: 7.427681; 10.62249 36h: 14.83574; 12.58722 60h: 4.515226; 4.2883734 84h: 1.706595; 1.1628485	P=0.0053 P=0.0001 P=0.7127 P=0.1909 P=0.0981	t=4.706 df=5 t=10.99 df=5 t=0.3899 df=5 t=1.512 df=5 t=2.030 df=5
Figure 5E	Edema	two-way ANOVA	3,3,3,3	Adult ACE2 mice (8-10 weeks)	3.603; 2.899; 2.655; 1.429	0.291; 0.057; 0.379; 0.247	P < 0.0001	q=4.469 df=32 q=4.366 df=32 q=10.01 df=32
Figure 5E	Inflammatory cell exudation	two-way ANOVA	3,3,3,3	Adult ACE2 mice (8-10 weeks)	2.841; 2.698; 2.506; 0.9524	0.167; 0.070; 0.113; 0.297	P < 0.0001	q=1.731 df=32 q=1.544 df=32 q=8.695 df=32
Figure 5E	hemorrhage	two-way ANOVA	3,3,3,3	Adult ACE2 mice (8-10 weeks)	3.738; 2.784; 2.589; 0.857	0.251; 0.061; 0.031; 0.429	P < 0.0001	q=5.007 df=32 q=5.288 df=32 q=13.26 df=32
Figure 5E	Hyaline membrane	two-way ANOVA	3,3,3,3	Adult ACE2 mice (8-10 weeks)	3.151; 0.904; 0.869; 0.2857	0.429; 0.097; 0.125; 0.247	P < 0.0001	q=10.80 df=32 q=11.08 df=32 q=13.19 df=32
Figure 5F	TNFα	two-way ANOVA	4,4,4,4	Adult ACE2 mice (8-10 weeks)	1.000003; 0.13717; 0.124745; 0.2360175	0.5535358; 0.02335253; 0.04514613;0.1811878	P < 0.0001	q=3.877 df=132 q=3.933 df=132 q=3.433 df=132
Figure 5F	INF-γ	two-way ANOVA	4,4,4,4	Adult ACE2 mice (8-10 weeks)	1.000003; 0.387375; 0.288575; 0.22581	0.2139858; 0.1601933; 0.230136; 0.2270678	P < 0.0001	q=2.753 df=132 q=3.197 df=132 q=3.479 df=132
Figure 5F	IL-10	two-way ANOVA	4,4,4,4	Adult ACE2 mice (8-10 weeks)	1.000; 0.370565; 0.324215; 0.1212	0.134975; 0.1671824; 0.2348046; 0.1325442	P < 0.0001	q=2.828 df=132 q=3.037 df=132 q=3.949 df=132
Figure 5F	IL-15	two-way ANOVA	4,4,4,4	Adult ACE2 mice (8-10 weeks)	1.000003; 0.7723237; 0.9928575; 0.360185	0.2010358; 0.05935806; 0.4877713; 0.0879211	P < 0.0001	q=1.023 df=132 q=0.032 df=132 q=2.875 df=132
Figure 5F	IL-17	two-way ANOVA	4,4,4,4	Adult ACE2 mice (8-10 weeks)	1.000; 0.237875; 0.1928325; 0.0447425	0.393613; 0.01809225; 0.1108508; 0.03901682	P < 0.0001	q=3.425 df=132 q=3.627 df=132 q=4.293 df=132
Figure 5F	IL-1β	two-way ANOVA	4,4,4,4	Adult ACE2 mice (8-10 weeks)	1.000; 0.320355; 0.23814; 1.267500e-004	0.310221; 0.06233952; 0.1937921; 1.089711e-004	P < 0.0001	q=3.054 df=132 q=3.424 df=132 q=4.493 df=132
Figure 5F	GSDMD	two-way ANOVA	4,4,4,4	Adult ACE2 mice (8-10 weeks)	1.000; 0.664145; 0.7825875; 0.197015	0.406873; 0.1498791; 0.4455617; 0.1303486	P < 0.0001	q=1.509 df=132 q=0.977 df=132 q=3.608 df=132
Figure 5F	CASP-1	two-way ANOVA	4,4,4,4	Adult ACE2 mice (8-10 weeks)	1.000; 0.77386; 0.610345; 0.02561	0.4439295; 0.08550178; 0.3698037; 0.02557377	P < 0.0001	q=1.016 df=132 q=1.751 df=132 q=4.379 df=132
Figure 5F	CASP-4	two-way ANOVA	4,4,4,4	Adult ACE2 mice (8-10 weeks)	1.000; 0.788725; 0.801405; 0.35491	0.3529573; 0.0718151; 0.4967362; 0.2755958	P < 0.0001	q=0.949 df=132 q=0.892 df=132 q=2.899 df=132
Figure 5F	NLRP3	two-way ANOVA	4,4,4,4	Adult ACE2 mice (8-10 weeks)	1.000; 0.4928075; 0.46064; 0.07628	0.4326228; 0.1660416; 0.3238789; 0.0264052	P < 0.0001	q=2.279 df=132 q=2.424 df=132 q=4.151 df=132
Figure 5F	NLRC4	two-way ANOVA	4,4,4,4	Adult ACE2 mice (8-10 weeks)	1.000; 0.77478; 0.763315; 0.15409	0.3801858; 0.04445269; 0.5158904; 0.1387809	P < 0.0001	q=1.012 df=132 q=1.064 df=132 q=3.801 df=132
Figure S1		t test	3,3	AT-Ⅱ, AT-Ⅱ-S	AT-Ⅱ & AT-Ⅱ-S Control & 10 ng/ml & 100 ng/ml & 5 μg/ml 4h: 0.1556; 0.1456; 0.151675; 0.150775 12h: 0.2474; 0.240175; 0.219375; 0.225425 36h: 0.338375; 0.3469; 0.323375; 0.30215 60h: 1.0159; 1.0464; 1.086225; 1.0915 84h: 2.4325; 2.418825; 2.2986; 2.3226	AT-Ⅱ & AT-Ⅱ-S Control & 10 ng/ml & 100 ng/ml & 5 μg/ml 4h: 0.0042348; 0.005111 0.009214; 0.00815 12h: 0.0146258; 0.004741 0.018104; 0.017499 36h: 0.0212652; 0.034763 0.018265; 0.028343 60h: 0.048781; 0.064442 0.201819; 0.284708 84h: 0.036075; 0.062339 0.079928; 0.052913	AT-Ⅱ & AT-Ⅱ-S Control & 10 ng/ml P=0.0027 P=0.3823 P=0.4184 P=0.5195 P=0.6337 Control & 100 ng/ml P=0.5037 P=0.0387 P=0.3568 P=0.444 P=0.0511 Control & 5 μg/ml P=0.2395 P=0.0878 P=0.1807 P=0.664 P=0.0878	AT-Ⅱ & AT-Ⅱ-S Control & 10 ng/ml t=9.212 df=3 t=1.021 df=3 t=0.9358 df=3 t=0.7277 df=3 t=0.5286 df=3 Control & 100 ng/ml t=0.7578 df=3 t=3.528 df=3 t=1.086 df=3 t=0.8793 df=3 t=3.155 df=3 Control & 5 μg/ml t=1.464 df=3 t=2.499 df=3 t=1.738 df=3 t=0.4800 df=3 t=2.499 df=3
Figure S1		t test	3,3	Beas-2B, Beas-2B-S	Beas-2B & Beas-2B-S Control & 10 ng/ml & 100 ng/ml & 5 μg/ml 4h: 0.160375; 0.15195; 0.1516; 0.150875 12h: 0.199; 0.18515; 0.202375; 0.19505 36h: 0.20262; 0.214975; 0.228575; 0.219075 60h: 0.364425; 0.369175; 0.4037; 0.356125 84h: 0.484975; 0.513; 0.524625; 0.528325	Beas-2B & Beas-2B-S Control & 10 ng/ml & 100 ng/ml & 5 μg/ml 4h: 0.0005377; 0.014124 0.010356 0.009237 12h: 0.0129808; 0.015782 0.0089 0.017332 36h: 0.0031063; 0.038685 0.016694 0.016604 60h: 0.0037071; 0.083262 0.019649 0.023384 84h: 0.0687503; 0.068381 0.019431 0.017589	Beas-2B & Beas-2B-S Control & 10 ng/ml P=0.3116 P=0.3247 P=0.5651 P=0.9137 P=0.0558 Control & 100 ng/ml P=0.184 P=0.6184 P=0.0496 P=0.025 P=0.3815 Control & 5 μg/ml P=0.1329 P=0.8105 P=0.1847 P=0.5458 P=0.2468	Beas-2B & Beas-2B-S Control & 10 ng/ml t=1.214 df=3 t=1.175 df=3 t=0.6446 df=3 t=0.1178 df=3 t=3.042 df=3 Control & 100 ng/ml t=1.719 df=3 t=0.5536 df=3 t=3.194 df=3 t=4.178 df=3 t=1.023 df=3 Control & 5 μg/ml t=2.049 df=3 t=0.2617 df=3 t=1.716 df=3 t=0.6791 df=3 t=1.435 df=3
Figure S2		t test	4,4	AT-Ⅱ, AT-Ⅱ-S Beas-2B, Beas-2B-S	AT-Ⅱ & AT-Ⅱ-S IL-6: 1; 0.8981373 NLRP1: 1; 1.18092467 Beas-2B & Beas-2B-S IL-6: 1; 1.473836 NLRP1: 1; 1.064573 AT-Ⅱ-LPS & AT-Ⅱ-S-LPS ASC: 1; 1.018698 NLRP1: 1; 0.290803 Beas-2B-LPS & Beas-2B-S-LPS TNFα: 1; 0.076192 IL-1β: 1; 1.153317 IL-8: 1; 1.083084 ASC: 1; 1.149344 AIM2: 1; 0.077545	AT-Ⅱ & AT-Ⅱ-S IL-6: 0.731858; 0.342918 NLRP1: 0.5820047; 0.301814 Beas-2B & Beas-2B-S IL-6: 0.338038; 0.113761 NLRP1: 0.3239394; 0.495375 AT-Ⅱ-LPS & AT-Ⅱ-S-LPS ASC: 0.1820346; 0.189472 NLRP1: 0.1870376; 0.100442 Beas-2B-LPS & Beas-2B-S-LPS TNFα: 0.1086052; 0.020492 IL-1β: 0.0409067; 0.151124 IL-8: 0.0784171; 0.054478 ASC: 0.0459898; 0.172478 AIM2: 0.07701; 0.010764	AT-Ⅱ& AT-Ⅱ-S P=0.2666 P=0.4467 Beas-2B & Beas-2B-S P=0.0828 P=0.8594 AT-Ⅱ-LPS & AT-Ⅱ-S-LPS P=0.9078 P=0.0044 Beas-2B-LPS & Beas-2B-S-LPS P=0.0047 P=0.2103 P=0.3902 P=0.3524 P=0.0028	AT-Ⅱ& AT-Ⅱ-S t=1.290 df=4 t=0.8430 df=4 Beas-2B & Beas-2B-S t=2.301 df=4 t=0.1889 df=4 AT-Ⅱ-LPS & AT-Ⅱ-S-LPS t=0.1233 df=4 t=5.786 df=4 Beas-2B-LPS & Beas-2B-S-LPS t=14.46 df=2 t=1.820 df=2 t=1.088 df=2 t=1.202 df=2 t=18.97 df=2
Figure S4	IL-4	one-way ANOVA	4,4,4	Adult ACE2 mice (8-10 weeks)	1; 1.547625; 0.435648	0.418435; 0.917862; 0.554982	P = 0.1135	F (2, 9) = 2.799
Figure S4	IL-6	one-way ANOVA	4,4,4	Adult ACE2 mice (8-10 weeks)	1; 0.25192; 0.539751	0.196201; 0.166434; 0.577974	P = 0.0497	F (2, 9) = 4.269
Figure S4	IL-12	one-way ANOVA	4,4,4	Adult ACE2 mice (8-10 weeks)	1; 0.494870; 0.3663546	0.433220; 0.260989; 0.331328	P = 0.0713	F (2, 9) = 3.593
Figure S4	IL-13	one-way ANOVA	4,4,4	Adult ACE2 mice (8-10 weeks)	1; 1.392538; 0.547155	0.859426; 0.851092; 0.145493	P = 0.2852	F (2, 9) = 1.447
Figure S4	CCL2	one-way ANOVA	4,4,4	Adult ACE2 mice (8-10 weeks)	1; 0.76767; 0.436938	0.341209; 0.625179; 0.437218	P = 0.3011	F (2, 9) = 1.376
Figure S4	CXCL10	one-way ANOVA	4,4,4	Adult ACE2 mice (8-10 weeks)	1; 0.354564; 0.257772	0.806933; 0.289816; 0.285754	P = 0.1469	F (2, 9) = 2.392
Figure S4	IL-18	one-way ANOVA	4,4,4	Adult ACE2 mice (8-10 weeks)	1; 0.994567; 0.701511	0.309418; 0.471818; 0.295839	P = 0.4543	F (2, 9) = 0.8624
Figure S4	ASC	one-way ANOVA	4,4,4	Adult ACE2 mice (8-10 weeks)	1; 0.899064; 0.379907	0.434594; 0.449876; 0.271454	P = 0.1095	F (2, 9) = 2.857
Figure S4	AIM2	one-way ANOVA	4,4,4	Adult ACE2 mice (8-10 weeks)	1; 0.911688; 0.364896	0.570217; 0.534061; 0.28444	P = 0.1841	F (2, 9) = 2.055
